# Supplementary material for: Three-dimensional motion control of an untethered magnetic object using three rotating permanent magnets
Source: Sci Rep. 2023 Oct 23;13:18052. doi: 10.1038/s41598-023-45419-2 (PMC10593945; doi:10.1038/s41598-023-45419-2)
Supplement: Supplementary file 9 — Supplementary Information 1. [file 41598_2023_45419_MOESM9_ESM.zip]

Archive with 8 entries (8 files):
- Code_S1/cam angle 2 theta phi.vi
- Code_S1/magcoord230312.vi
- Code_S1/main block diagram.jpg
- Code_S1/main.vi
- Code_S1/note.txt
- Code_S1/PID.vi
- Code_S1/xy case 230312.vi
- Code_S1/xy2mag230312.vi
