# Supplementary material for: Three-dimensional motion control of an untethered magnetic object using three rotating permanent magnets
Source: Sci Rep. 2023 Oct 23;13:18052. doi: 10.1038/s41598-023-45419-2 (PMC10593945; doi:10.1038/s41598-023-45419-2)
Supplement: Supplementary file 9 — Supplementary Information 1. [file 41598_2023_45419_MOESM9_ESM.zip › Code_S1/note.txt]

Supplementary Code S1. LabVIEW program for feedback control.

To open the program, LabVIEW 2017 (17.0.1f3) or higher is required.
Open "main.vi" (with "Ignoring all")
Other VIs are subVIs for main.vi.
Although device-specific subVIs are not included, the core of the feedback process is visible.
